# Supplementary material for: ﻿Checklist of the Cucurbitaceae of Madagascar
Source: PhytoKeys. 2025 Dec 5;267:123–222. doi: 10.3897/phytokeys.267.159218 (PMC12701357; doi:10.3897/phytokeys.267.159218)
Supplement: ﻿Supplementary material 1 — Occurrences in protected areas [file phytokeys-267-123_article-159218__-s001.xlsx]

## Sheet: Tabelle1
Appendix. Occurrence in protected areas (single occurrences highlighted in red)
Taxon	Ambositra-Vondrozo	Amoron’i Onilahy	Analamazaotra NP	Analamerana	Andohahela NP	Andrafiamena Andavakoera	Andringitra	Anjozorobe-Angavo Complex	Ankarafantsika NP	Ankarana	Ankeniheny-Zahamena Corridor	Ankodida	Beanka	Bezà-Mahafaly	Bezà-Mahafaly	Cap Sainte Marie	Kalambatritra	Lac Alaotra	Lokobe NP	Loky Manambato	Mahavavy Kinkony	Mangabe-Ranomena-Sahasarotra	Mangoky–Ihotry	Mantadia NP	Marojejy NP	Marojejy-Anjanaharibe South-Tsaratanàna Corridor	Maromizaha	Masoala NP	Menabe Antimena	Montagne d'Ambre	Montagne des Français	Namoroka NP	Nord-Ifotaka	Nosy Mangabe	Ranobe PK32	Ranomafana NP	Sacred Forest of Alandraza Analavelo	Torotorofotsy	Tranomaro	Tsaratanàna	Tsimanampetsotsa	Tsingy de Bemaraha NP	Tsinjoriake	Zahamena NP	Zombitsy-Vohibasia NP	Total no. of reserves where the taxon occurs
Ampelosycios bosseri (Keraudren) H.Schaef. & S.S. Renner																																													1	1
Ampelosycios humblotii (Cogn.) Jum. & H. Perrier											1								1					1				1								1						1				6
Ampelosycios leandrii (Keraudren) H. Schaef. & S.S. Renner									1																																	1				2
Ampelosycios meridionalis Keraudren																																														0
Ampelosycios scandens Thouars			1					1			1													1												1		1								6
Ampelosycios sp. nov. (Ankarana)										1										1																										2
Ampelosycios sp. nov. (Montagne des Français)																															1															1
Blastania lucorum (Keraudren) H. Schaef.														1																															1	2
Cayaponia africana (Hook.f.) Exell var. madagascariensis Keraudren																																														0
Citrullus mucosospermus (Fursa) Fursa									1																										1										1	3
Corallocarpus grevei (Keraudren) Keraudren					1		1		1			1																							1								1		1	7
Corallocarpus perrieri (Keraudren) Keraudren																							1												1						1		1			4
Corallocarpus poissonii Cogn.						1																									1															2
Cucumis sacleuxii Paill. & Bois					1				1																					1	1															4
Cucumis sp. nov. (aff. cinereus)																																													1	1
Cucumis sp. nov. (aff. hirsutus)							1																							1																2
Cucumis subsericeus Hook.f.					1												1	1					1			1									1					1						7
Cyclantheropsis madagascariensis Keraudren										1																											1					1				3
Gerrardanthus lobatus (Cogn.) C. Jeffrey													1																																	1
Kedrostis cogniauxii Keraudren																			1																											1
Kedrostis dissecta Keraudren									1											1																										2
Kedrostis elongata Keraudren									1	1																																		1		3
Kedrostis lanuginosa Keraudren																																														0
Kedrostis laxa Keraudren										1																						1														2
Kedrostis perrieri Keraudren																					1																									1
Lemurosicyos variegata (Cogn.) Keraudren									1	1										1													1									1			1	6
Muellerargia jeffreyana Keraudren										1			1																		1						1									4
Peponium betsiliense Keraudren																																													1	1
Peponium boivinii (Cogn.) Engl.																				1																										1
Peponium grandidieri Keraudren									1			1																																	1	3
Peponium hirtellum Keraudren var. hirtellum Keraudren												1																																		1
Peponium hirtellum Keraudren var. longiracemosum Keraudren					1																																									1
Peponium humbertii Keraudren																										1																				1
Peponium laceratum Keraudren																																		1												1
Peponium perrieri Keraudren var. perrieri																																														0
Peponium perrieri Keraudren var. glabrescens Keraudren																																														0
Peponium poisonii Keraudren																																			1										1	2
Peponium racemosum Keraudren																										1											1									2
Peponium seyrigii Keraudren var. seyrigii																																														0
Peponium seyrigii Keraudren var. linearilobum Keraudren																																														0
Raphidiocystis brachypoda Baker	1				1		1				1									1		1		1	1		1			1						1								1		12
Seyrigia bosseri Keraudren					1																																									1
Seyrigia gracilis Keraudren																																							1							1
Seyrigia humbertii Keraudren																																			1											1
Seyrigia marnieri Keraudren																																														0
Seyrigia multiflora Keraudren					1										1																								1		1					4
Seyrigia napifera Rauh					1																																									1
Trochomeriopsis diversifolia Cogn.		1		1		1			1	1													1						1		1		1		1											10
Xerosicyos danguyi Humbert		1			1							1		1		1																			1				1		1		1			9
Xerosicyos decaryi Guillaumin & Keraudren					1																											1	1		1						1				1	6
Xerosicyos hirtellus (Humbert) H. Schaef. & S.S. Renner																																														0
Xerosicyos perrieri Humbert																							1										1												1	3
Xerosicyos pubescens Keraudren												1																																		1
Xerosicyos sp. nov. (North Madagascar)																				1																										1
Xerosicyos tripartitus (Humbert) H. Schaef. & S.S. Renner																																							1							1
Zehneria emirnensis (Baker) Keraudren	1				1		1				1						1	1												1						1				1						9
Zehneria madagascariensis Keraudren							1																																							1
Zehneria martinez-crovettoi Keraudren																																														0
Zehneria peneyana (Naudin) Schweinf. & Asch.																																														0
Zehneria perrieri Keraudren var. perrieri					1																									1						1										3
Zehneria perrieri Keraudren var. parvula Keraudren																																														0
Zehneria perrieri Keraudren var. tsaratananensis Keraudren																																								1						1
Zehneria polycarpa (Cogn.) Keraudren			1		1					1										1				1						1	1					1										8
Zehneria rutenbergiana (Cogn.) Keraudren																		1																										1		2
Zehneria tridactyla (Hook.f.) R. Fern. & A. Fern.																					1																					1			1	3
total no. of native cucurbit taxa per reserve	2	2	2	1	13	2	5	1	9	8	4	5	2	2	1	1	2	3	2	7	2	1	4	4	1	3	1	1	1	6	6	2	4	1	9	6	3	1	4	3	4	5	3	3	12
